# Supplementary material for: Phenotypic and genotypic analysis of Acinetobacter baumannii isolated from combat wounds in Ukraine during 2022 and 2023
Source: JAC Antimicrob Resist. 2025 Aug 7;7(4):dlaf140. doi: 10.1093/jacamr/dlaf140 (PMC12342158; doi:10.1093/jacamr/dlaf140)
Supplement: dlaf140_Supplementary_Data [file dlaf140_supplementary_data.xlsx]

## Sheet: Sheet1
Strain1	Patient ID2	Date	Culture Type	ST3	MDR	GEN	TOB	SAM	FDC4	CAZ	IPM	MEM	COL	CIP	LVX	TZP	SUL-DUR4	TET	SXT	Carbapenemase5	16S RMTase5	CTX-M	GES	PER	ISAba35 in pirA	Biosample Accession6
122235	M856194	2023-05-08	Wound	1	MDR	S	S	R	S (1)	R	I	R	I	R	R	R	S (1)	S	R	OXA-23						SAMN44059786
122236	M856194	2023-05-08	Wound	1	MDR	S	S	S	S (1)	R	I	I	I	R	R	R	S (1)	S	R	OXA-23						SAMN44059955
122135	M855190	2022-03-23	Wound	2	MDR	R	S	R	R (>128)	R	R	R	I	R	I	R	S (2)	S	R	OXA-72				1		SAMN44059970
122136	M855190	2022-03-23	Wound	2	MDR	I	S	R	R (>128)	R	R	R	I	R	R	R	S (2)	I	R	OXA-72				1		SAMN44059934
122152	M855368	2022-05-10	Wound	2	XDR	R	R	R	R (>128)	R	R	R	I	R	R	R	S (4)	I	R	OXA-23	armA			7		SAMN44059935
122161	M855456	2022-08-26	Wound	2	XDR	R	R	R	R (>128)	R	R	R	I	R	R	R	S (2)	I	R	OXA-23	armA			7		SAMN44059783
122173	M855578	2023-02-07	Wound	2	MDR	R	S	R	R (128)	R	S	S	I	R	R	R	S (2)	S	S	None				1		SAMN44059785
122213	M855972	2023-03-27	Wound	2	MDR	R	S	R	R (128)	R	S	S	I	R	R	R	S (1)	S	S	None				1		SAMN44059950
122217	M856014	2023-03-31	Wound	2	XDR	R	R	R	R (>128)	R	R	R	I	R	R	R	S (2)	I	R	OXA-23	armA			7		SAMN44059962
122221	M856048	2023-04-04	Wound	2	XDR	R	R	R	R (>128)	R	R	R	I	R	R	R	S (2)	I	R	OXA-23	armA			7		SAMN44059791
122237	M856216	2023-05-12	Wound	2	XDR	R	R	R	R (128)	R	R	R	I	R	R	R	S (1)	I	R	OXA-23	armA			7		SAMN44059964
122343	M857260	2023-06-15	Wound	2	XDR	R	R	R	R (>128)	R	R	R	I	R	R	R	S (2)	I	R	OXA-23	armA			7		SAMN44059793
122344	M857286	2023-07-01	Burn	2	XDR	R	R	R	R (>128)	R	R	R	I	R	R	R	S (2)	I	R	OXA-23	armA			7		SAMN44059859
122444	M857794	2023-07-10	Wound	2	MDR	S	R	S	S (≤0.25)	R	S	S	I	R	R	R	S (4)	R	R	None						SAMN44059860
122172	M855560	2023-04-19	Wound	15	MDR	S	S	S	S (2)	R	S	S	I	R	R	R	S (4)	S	R	None						SAMN44059991
122143	M855270	2022-03-06	Wound	19	MDR	S	S	I	S (1)	R	R	R	I	R	R	R	S (4)	R	R	OXA-72						SAMN44059965
122150	M855342	2022-07-29	Wound	19	MDR	S	S	S	S (1)	R	S	I	I	R	R	R	S (4)	I	R	None						SAMN44059966
122167	M855510	2023-02-22	Wound	19	MDR	S	S	I	S (2)	R	R	R	I	R	R	R	S (4)	R	R	OXA-72						SAMN44059949
122178	M855624	2023-03-11	Wound	19	MDR	S	S	I	S (2)	R	R	R	I	R	R	R	S (4)	R	R	OXA-72						SAMN41005168
122190	M855746	2023-02-27	Wound	19	MDR	S	S	R	S (0.5)	R	R	R	I	R	R	R	S (2)	I	R	OXA-23						SAMN41005169
122204	M855884	2023-02-27	Wound	19	MDR	S	S	I	S (1)	R	I	R	I	R	R	R	S (4)	I	R	OXA-23						SAMN41005170
122212	M855956	2023-03-27	Wound	19	MDR	S	S	R	S (1)	R	R	R	I	R	R	R	S (4)	R	R	OXA-23						SAMN41005171
122234	M856178	2023-05-03	Wound	19	MDR	S	S	I	S (1)	R	I	R	I	R	R	R	S (2)	I	R	OXA-23						SAMN44059972
122238	M856224	2023-05-15	Wound	19	MDR	S	S	I	S (1)	R	R	R	I	R	R	R	S (4)	I	R	OXA-23						SAMN41005172
122249	M856338	2023-05-26	Wound	19	MDR	S	S	I	S (1)	R	R	R	I	R	R	R	S (4)	R	R	OXA-72						SAMN41005164
122271	M856548	2023-04-04	Burn	19	MDR	S	S	I	S (1)	R	R	R	I	R	R	R	S (4)	R	R	OXA-72						SAMN41005166
122328	M857122	2023-03-10	Respiratory	19	MDR	S	S	I	S (1)	R	R	R	I	R	R	R	S (2)	R	R	OXA-72						SAMN41005167
122339	M857236	2023-04-26	Wound	19	MDR	S	S	I	S (2)	R	R	R	I	R	R	R	S (4)	R	R	OXA-72						SAMN41005173
122341	M857198	2023-06-01	Respiratory	19	MDR	S	S	I	S (1)	R	R	R	I	R	R	R	S (2)	R	R	OXA-72						SAMN41005174
122350	M857340	2023-06-07	Blood	19	MDR	S	S	I	S (1)	R	R	R	I	R	R	R	S (4)	R	R	OXA-72						SAMN41005176
123308	M856628	2022-05-25	Wound	19	MDR	S	S	I	S (1)	R	R	R	I	R	R	R	S (4)	R	R	OXA-72						SAMN41005177
122128	M855124	2022-03-11	Wound	78	MDR	R	R	R	S (≤0.25)	R	R	R	I	R	R	R	S (1)	S	R	OXA-72	armA	115				SAMN44059975
122162	M855464	2023-09-01	Wound	78	MDR	R	R	R	S (2)	R	R	R	I	R	R	R	S (2)	S	R	OXA-72	armA	115				SAMN44059977
122163	M855464	2023-09-01	Wound	78	MDR	R	R	R	S (2)	R	R	R	I	R	R	R	S (2)	S	R	OXA-72	armA	115				SAMN44059982
122169	M855528	2023-01-24	Wound	78	XDR	R	R	R	R (32)	R	R	R	I	R	R	R	S (2)	S	R	OXA-72	armA	115			+	SAMN41005178
122182	M855666	2022-03-17	Wound	78	MDR	R	R	R	S (0.5)	R	I	R	I	R	R	R	S (2)	S	R	OXA-72	armA	115				SAMN44059988
122188	M855720	2023-04-01	Wound	78	XDR	R	R	R	R (64)	R	R	R	I	R	R	R	S (2)	S	R	OXA-72	armA	115			+	SAMN41005179
122222	M856064	2023-04-04	Wound	78	XDR	R	R	R	R (64)	R	R	R	I	R	R	R	S (2)	S	R	OXA-72	armA	115			+	SAMN41005180
122225	M856098	2023-04-10	Wound	78	XDR	R	R	R	R (64)	R	R	R	I	R	R	R	S (4)	S	R	OXA-72	armA	115			+	SAMN41005165
122245	M856290	2023-05-22	Wound	78	MDR	S	S	I	R (32)	R	R	R	I	R	R	R	S (2)	S	R	OXA-72					+	SAMN44059777
122250	M856346	2023-05-26	Wound	78	MDR	R	R	R	S (1)	R	R	R	I	R	R	R	S (2)	S	R	OXA-72	armA	115				SAMN44059969
122256	M856400	2022-10-26	Burn	78	MDR	R	R	R	S (1)	R	R	R	I	R	R	R	S (1)	S	R	OXA-72	armA	115				SAMN44059946
122287	M856708	2023-03-17	Wound	78	XDR	R	R	R	R (>128)	R	R	R	I	R	R	R	S (2)	S	R	OXA-72	armA	115			+	SAMN44059947
122335	M857198	2023-06-01	Respiratory	78	MDR	I	R	R	S (0.5)	R	R	I	I	R	R	R	S (2)	S	R	OXA-72		115				SAMN44059941
122154	M855384	2022-05-25	Wound	79	MDR	I	I	I	S (1)	R	S	S	I	R	R	R	S (4)	S	R	None						SAMN44059967
122228	M856128	2023-04-14	Wound	79	MDR	R	I	R	S (1)	R	S	S	I	R	R	R	S (2)	S	R	None						SAMN44059971
122239	M856232	2023-05-16	Wound	79	MDR	R	R	S	S (0.5)	R	S	S	I	R	R	R	S (2)	S	R	None						SAMN44059778
122130	M855140	2022-03-17	Wound	400	MDR	I	I	R	S (0.5)	R	S	I	I	R	R	R	S (<0.125)	S	R	None			11			SAMN44059938
122142	M855262	2022-04-04	Wound	400	MDR	R	R	R	S (1)	R	S	I	I	R	R	R	S (4)	S	R	None			11			SAMN44059939
122146	M855300	2022-03-11	Wound	400	MDR	I	S	S	S (≤0.25)	I	S	S	I	R	R	R	S (4)	S	S	None						SAMN44059942
122156	M855406	2022-04-04	Wound	400	MDR	R	I	R	S (0.5)	R	S	I	I	R	R	R	S (<0.125)	S	R	None			11			SAMN44059943
122157	M855414	2022-08-02	Wound	400	MDR	R	R	R	S (2)	R	I	I	I	R	R	R	S (4)	S	R	None			11			SAMN44059951
122177	M855616	2023-03-07	Wound	400	MDR	S	S	R	S (1)	R	I	I	I	R	R	R	S (1)	S	R	None			11			SAMN44059963
122216	M856006	2023-03-29	Wound	400	MDR	R	I	R	S (0.5)	R	S	I	I	R	R	R	S (1)	S	R	None			11			SAMN44059792
122227	M856110	2023-04-14	Wound	400	MDR	R	I	R	S (2)	R	S	I	I	R	R	R	S (1)	S	R	None			11			SAMN44059973
122247	M856312	2023-05-26	Wound	400	nMDR	S	S	S	S (≤0.25)	S	S	S	I	R	R	S	S (1)	S	S	None						SAMN44059986
122314	M856984	2022-04-12	Wound	400	nMDR	S	S	S	S (≤0.25)	S	S	S	I	R	R	S	S (0.5)	S	S	None						SAMN44059930
122129	M855132	2022-03-17	Wound	1077	MDR	R	R	R	S (≤0.25)	R	R	R	I	R	R	R	S (2)	S	S	OXA-72	armA	115				SAMN44059933
122134	M855174	2022-03-17	Wound	1077	MDR	R	R	R	S (0.5)	R	R	R	I	R	R	R	S (<0.125)	S	S	OXA-72	armA	115				SAMN44059944
122159	M855430	2022-06-01	Wound	1077	MDR	R	R	R	S (0.5)	R	R	R	I	R	R	R	S (1)	S	S	OXA-72	armA	115				SAMN44059945
122160	M855448	2022-06-21	Wound	1077	MDR	R	R	S	S (0.5)	R	R	R	I	R	R	R	S (2)	S	S	OXA-72	armA					SAMN44059948
122181	M855658	2022-03-11	Wound	1077	MDR	R	R	R	S (0.5)	R	R	R	I	R	R	R	S (1)	S	S	OXA-72 & OXA-23	armA	115				SAMN44059952
122186	M855690	2023-03-03	Wound	1077	MDR	R	R	R	S (≤0.25)	R	R	R	I	R	R	R	S (1)	S	S	OXA-72 & OXA-23	armA	115				SAMN44059953
122187	M855712	2023-03-21	Wound	1077	MDR	S	S	R	S (≤0.25)	R	R	R	I	R	R	R	S (2)	S	S	OXA-72 & OXA-23						SAMN44059954
122255	M856388	2022-10-12	Burn	1077	MDR	R	R	R	S (1)	R	R	R	I	R	R	R	S (2)	S	S	OXA-72 & OXA-23	armA	115				SAMN44059976
122263	M856426	2023-02-09	Wound	1077	MDR	R	R	R	S (2)	R	R	R	I	R	R	R	S (1)	S	S	OXA-72 & OXA-23	armA	115				SAMN44059978
122324	M856580	2023-04-29	Burn	1077	MDR	R	R	R	S (1)	R	R	R	I	R	R	R	S (1)	S	S	OXA-72 & OXA-23	armA	115				SAMN44059980
122345	M857294	2023-07-10	Blood	1077	MDR	R	R	R	S (0.5)	R	R	R	I	R	R	R	S (1)	S	S	OXA-72 & OXA-23	armA	115				SAMN44059989
% Susceptible						36.7647	42.6471	13.2353	75	2.94118	23.5294	14.7059	0	0	0	2.94118	100	63.2353	23.5294
1 Primary isolate designation
2 Unique, deidentified patient designation
3 Sequence Type, in silico derived Multi-locus Sequence type derived from WGS Data
4 MIC values (mg/L) for FDC and SUL-DUR are shown in parentheses
5 In silico derived acquired carbapenese
6 NCBI Accession number for the correspondign genome sequence
Abbreviations used: GEN, Gentamicin; TOB, tobramycin; SAM, Ampicillin/Sulbactam; FDC, cefiderocol; CAZ, Ceftazidime; IPM, imipenem; MEM, meropenem; CIP, ciprofloxacin; LVX, levofloxacin; TZP, Piperacillin/Tazobactam; SUL-DUR, Sulbactam/durlobactam; TET, tetracycline: SXT, Trimethoprim/Sulfamethoxazole
